# Supplementary material for: Retention of lumpy skin disease virus in Stomoxys spp (Stomoxys calcitrans, Stomoxys sitiens, Stomoxys indica) following intrathoracic inoculation, Diptera: Muscidae
Source: PLoS One. 2021 Feb 19;16(2):e0238210. doi: 10.1371/journal.pone.0238210 (PMC7894917; doi:10.1371/journal.pone.0238210)
Supplement: S1 Fig — (ZIP) [file pone.0238210.s001.zip]

Archive with 14 entries (14 files):
- PACE Corrected/LSD output.tif
- PACE Corrected/LSD output.tif
- PACE Corrected/LSD output.tif
- PACE Corrected/LSD output.tif
- PACE Corrected/LSD output.tif
- PACE Corrected/LSD output.tif
- PACE Corrected/LSD output.tif
- PACE Corrected/LSD output.tif
- PACE Corrected/LSD output.tif
- PACE Corrected/LSD output.tif
- PACE Corrected/LSD output.tif
- PACE Corrected/LSD output.tif
- PACE Corrected/LSD output.tif
- PACE Corrected/LSD output.tif
