# Supplementary material for: Retention of lumpy skin disease virus in Stomoxys spp (Stomoxys calcitrans, Stomoxys sitiens, Stomoxys indica) following intrathoracic inoculation, Diptera: Muscidae
Source: PLoS One. 2021 Feb 19;16(2):e0238210. doi: 10.1371/journal.pone.0238210 (PMC7894917; doi:10.1371/journal.pone.0238210)
Supplement: S1 File — (ZIP) [file pone.0238210.s002.zip]

Archive with 9 entries (9 files):
- LSD.xlsx
- LSD_0003.tif
- LSD_0005.tif
- LSD_0004.tif
- LSD_0002.tif
- LSD_0001.tif
- LSD_0007.tif
- LSD_0006.tif
- PLOS_20201203_52353PM.zip
