# Supplementary material for: Retention of lumpy skin disease virus in Stomoxys spp (Stomoxys calcitrans, Stomoxys sitiens, Stomoxys indica) following intrathoracic inoculation, Diptera: Muscidae
Source: PLoS One. 2021 Feb 19;16(2):e0238210. doi: 10.1371/journal.pone.0238210 (PMC7894917; doi:10.1371/journal.pone.0238210)
Supplement: S1 File — (ZIP) [file pone.0238210.s002.zip › LSD.xlsx]

## Sheet: Sheet1
dpi	Species	PCR	Virus	TCID
0	SC	10	7	4.5
0.25	SC	8	4	3.2
0.5	SC	7	2	2
1	SC	7	2	1.1
2	SC	7	1
3	SC	6	0
4	SC	5	0
5	SC	3	0
6	SC	1	0
7	SC	1	0
8	SC	0	0
9	SC	0	0
10	SC	0	0
0	SS	9	9	4.1
0.25	SS	9	5	2.8
0.5	SS	8	4	1.3
1	SS	6	1
2	SS	6	0
3	SS	5	0
4	SS	4	0
5	SS	3	0
6	SS	1	0
7	SS	0	0
8	SS	0	0
9	SS	0	0
10	SS	0	0
0	SI	10	7	3.9
0.25	SI	8	6	2.5
0.5	SI	6	3	1.3
1	SI	5	1
2	SI	5	0
3	SI	4	0
4	SI	3	0
5	SI	3	0
6	SI	2	0
7	SI	1	0
8	SI	0	0
9	SI	0	0
10	SI	0	0

## Sheet: PCRout
Obs	dpi	Species	PCR	Virus	TCID	p
1	0	SC	10	7	4.5	1.97185		0.87781
2	0.25	SC	8	4	3.2	1.81596		0.860081
3	0.5	SC	7	2	2	1.66008		0.840249
4	1	SC	7	2	1.1	1.34831		0.793853
5	2	SC	7	1	.	0.72478		0.673659
6	3	SC	6	0	.	0.10125		0.525291
7	4	SC	5	0	.	-0.52229		0.372317
8	5	SC	3	0	.	-1.14582		0.241253
9	6	SC	1	0	.	-1.76936		0.145622
10	7	SC	1	0	.	-2.39289		0.0837165
11	8	SC	0	0	.	-3.01642		0.0466896
12	9	SC	0	0	.	-3.63996		0.0255818
13	10	SC	0	0	.	-4.26349		0.0138778
14	0	SS	9	9	4.1	1.88086		0.86771
15	0.25	SS	9	5	2.8	1.71211		0.84711
16	0.5	SS	8	4	1.3	1.54335		0.823951
17	1	SS	6	1	.	1.20584		0.769562
18	2	SS	6	0	.	0.53082		0.629674
19	3	SS	5	0	.	-0.1442		0.464012
20	4	SS	4	0	.	-0.81922		0.305929
21	5	SS	3	0	.	-1.49425		0.183285
22	6	SS	1	0	.	-2.16927		0.102544
23	7	SS	0	0	.	-2.84429		0.0549772
24	8	SS	0	0	.	-3.51931		0.0287678
25	9	SS	0	0	.	-4.19433		0.0148568
26	10	SS	0	0	.	-4.86935		0.00761985
27	0	SI	10	7	3.9	1.2807		0.782569
28	0.25	SI	8	6	2.5	1.146		0.75878
29	0.5	SI	6	3	1.3	1.0113		0.733274
30	1	SI	5	1	.	0.74189		0.677409
31	2	SI	5	0	.	0.20308		0.550596
32	3	SI	4	0	.	-0.33573		0.416847
33	4	SI	3	0	.	-0.87455		0.294308
34	5	SI	3	0	.	-1.41336		0.195705
35	6	SI	2	0	.	-1.95217		0.124317
36	7	SI	1	0	.	-2.49098		0.0764929
37	8	SI	0	0	.	-3.0298		0.0460976
38	9	SI	0	0	.	-3.56861		0.0274219
39	10	SI	0	0	.	-4.10742		0.0161839

## Sheet: Sheet3
Parameter Estimates PCR						Parameter Estimates Virus
Effect	Estimate	Standard Error	DF	t Value	Pr > |t|	Effect	Estimate	Standard Error	DF	t Value	Pr > |t|
Intercept	1.6864	0.218	37	7.74	<.0001	Intercept	0.7903	0.2881	37	2.74	0.0093
dpi	-0.6058	0.05907	37	-10.26	<.0001	dpi	-2.6573	0.5339	37	-4.98	<.0001
	PCR		Virus
pii		PCR		Virus
0	1.6864	0.84375	0.7903	0.687896
0.25	1.53495	0.822729	0.125975	0.531452
0.5	1.3835	0.799553	-0.53835	0.368571
0.75	1.23205	0.774177	-1.20268	0.231
1	1.0806	0.746608	-1.867	0.133889
1.25	0.92915	0.716903	-2.53132	0.0736911
1.5	0.7777	0.685184	-3.19565	0.0393297
1.75	0.62625	0.651639	-3.85998	0.0206338
2	0.4748	0.616519	-4.5243	0.010726
2.25	0.32335	0.58014	-5.18863	0.00554871
2.5	0.1719	0.542869	-5.85295	0.00286319
2.75	0.02045	0.505112	-6.51728	0.00147551
3	-0.131	0.467297	-7.1816	0.000759872
3.25	-0.28245	0.429853	-7.84593	0.00039119
3.5	-0.4339	0.393195	-8.51025	0.000201353
3.75	-0.58535	0.357702	-9.17458	0.000103631
4	-0.7368	0.323704	-9.8389	5.33331e-05
4.25	-0.88825	0.291471	-10.5032	2.7447e-05
4.5	-1.0397	0.261208	-11.1676	1.4125e-05
4.75	-1.19115	0.233053	-11.8319	7.26907e-06
5	-1.3426	0.207083	-12.4962	3.74083e-06
5.25	-1.49405	0.183315	-13.1605	1.92511e-06
5.5	-1.6455	0.161718	-13.8249	9.90703e-07
5.75	-1.79695	0.142223	-14.4892	5.09837e-07
6	-1.9484	0.124728	-15.1535	2.62373e-07
6.25	-2.09985	0.109111	-15.8178	1.35022e-07
6.5	-2.2513	0.0952374	-16.4822	6.94853e-08
6.75	-2.40275	0.0829632	-17.1465	3.57586e-08
7	-2.5542	0.0721448	-17.8108	1.84021e-08
7.25	-2.70565	0.0626408	-18.4751	9.47011e-09
7.5	-2.8571	0.0543155	-19.1395	4.87352e-09
7.75	-3.00855	0.0470411	-19.8038	2.50801e-09
8	-3.16	0.0406991	-20.4681	1.29068e-09
8.25	-3.31145	0.0351805	-21.1324	6.64209e-10
8.5	-3.4629	0.0303865	-21.7968	3.41815e-10
8.75	-3.61435	0.026228	-22.4611	1.75905e-10
9	-3.7658	0.0226253	-23.1254	9.05246e-11
9.25	-3.91725	0.0195076	-23.7897	4.65858e-11
9.5	-4.0687	0.0168121	-24.4541	2.3974e-11
9.75	-4.22015	0.0144836	-25.1184	1.23375e-11
10	-4.3716	0.0124735	-25.7827	6.34915e-12
